# Supplementary material for: Polydimethylsiloxane Sponge-Supported Metal Nanoparticles as Reusable Catalyst for Continuous Flow Reactions
Source: Nanomaterials (Basel). 2022 Jun 16;12(12):2081. doi: 10.3390/nano12122081 (PMC9227176; doi:10.3390/nano12122081)
Supplement: Supplementary file 1 [file nanomaterials-12-02081-s001.zip]

Archive with 1 entries (1 files):
- nanomaterials-1757470-supplementary.pdf
